# Supplementary material for: 3D PCL/Gelatin/Genipin Nanofiber Sponge as Scaffold for Regenerative Medicine
Source: Materials (Basel). 2021 Apr 16;14(8):2006. doi: 10.3390/ma14082006 (PMC8072632; doi:10.3390/ma14082006)
Supplement: Supplementary file 1 [file materials-14-02006-s001.zip]

Archive with 1 entries (1 files):
- materials-1171509-supplementary.pdf
